# Supplementary material for: SEMA3B‐AS1 suppresses colorectal carcinoma progression by inhibiting Semaphorin 3B‐dependent VEGF signaling pathway activation
Source: MedComm (2020). 2023 Sep 10;4(5):e365. doi: 10.1002/mco2.365 (PMC10492924; doi:10.1002/mco2.365)
Supplement: Supplementary file 2 — Supporting Information [file MCO2-4-e365-s002.xls]

## Sheet: Sheet1
		Table S3. Correlation between the clinicopathological features and expression of SEMA3B-AS1
		Characteristics	n	SEMA3B-AS1 expression
				low (%)	high (%)	P value
		Age(years)
		﹤50	37	19(51.4)	18(48.6)	0.921
		≥50	109	57(52.3)	52(47.7)
		Gender
		Male	89	56(62.9)	33(37.1)	0.001
		Female	57	20(35.1)	37(64.9)
		Tumor size(cm in diameter)
		﹤5	88	43(48.9)	45(51.1)	0.342
		≥5	58	33(56.9)	25(43.1)
		Tumor differentiation
		Good	48	20(41.7)	28(58.3)	0.107
		Moderate	66	35(53.0)	31(47.0)
		Poor	32	21(65.6)	11(34.4)
		T-stage
		1-2	18	3(16.7)	15(83.3)	0.001
		3	123	68(55.3)	55(44.7)
		4	5	5(100.00)	0(0.00)
		N-stage
		0	94	32(34.0)	62(66.0)	<0.001
		1-2	52	44(84.6)	8(15.4)
		M-stage
		0	141	71(50.4)	70(49.6)	0.029
		1	5	5(100.00)	0(0.00)
