# Supplementary material for: SEMA3B‐AS1 suppresses colorectal carcinoma progression by inhibiting Semaphorin 3B‐dependent VEGF signaling pathway activation
Source: MedComm (2020). 2023 Sep 10;4(5):e365. doi: 10.1002/mco2.365 (PMC10492924; doi:10.1002/mco2.365)
Supplement: Supplementary file 3 — Supporting Information [file MCO2-4-e365-s001.xlsx]

## Sheet: Sheet1
Table S1. PCR Primer
Gene	Sequence (5' to 3')		lengh(bp)
SEMA3B-AS1	Forward	ACCCGTGGACTCCAATATCTC	197
	Reverse	CCCAGGTCATTCCCAACTGA
SEMA3B	Forward	CTCTAGAACCTGAGAAGAGGCAC	246
	Reverse	TGAAAGTCGGAGACCATGCC
EP300	Forward	TCCTTTCCATACCGAACC	388
	Reverse	GGACAATACTCGCTGATACA
ChIP Primer 1	Forward	CCACTCTGCCACTGTCAAC	267
	Reverse	TCTCTGCTGAGAGGTTGGG
ChIP Primer 2	Forward	AGATGCAAAGCTACCTGTCC	235
	Reverse	TCTCAACTGGAGGTCGGA
ChIP Primer 3	Forward	AGTTGAGAGCCCCTCCCCT	277
	Reverse	TTGGGCCTTAAAGCAGAAGG
ChIP Primer 4	Forward	AATATGGGAGGGGTCGTCC	181
	Reverse	TAAGAAGCAGCCCCCGCC
ChIP Primer 5	Forward	AAAGGAGCCGTCAGAGGG	141
	Reverse	TGCCTCTTCTCAGGTTCTAG
GAPDH	Forward	GGAGCGAGATCCCTCCAAAAT	197
	Reverse	GGCTGTTGTCATACTTCTCATGG
