# Supplementary material for: SEMA3B‐AS1 suppresses colorectal carcinoma progression by inhibiting Semaphorin 3B‐dependent VEGF signaling pathway activation
Source: MedComm (2020). 2023 Sep 10;4(5):e365. doi: 10.1002/mco2.365 (PMC10492924; doi:10.1002/mco2.365)
Supplement: Supplementary file 4 — Supporting Information [file MCO2-4-e365-s004.xlsx]

## Sheet: Sheet1
Table S2. siRNA sequence
Gene
	SEMA3B-AS1-homo-55(si55)	CCCGUGGACUCCAAUAUCUTT
	SEMA3B-AS1-homo-262(si262)	UCUGGAGGGACUGUAUGUUTT
	SEMA3B-homo-949(si949)	GCUCAAUGAGCCCAAGUUUTT
	SEMA3B-homo-1748(si1748)	GCUGUCACCAGCAUGCAAATT
	SEMA3B-homo-1948(si1948)	GCGGCAAGACGUAAGGAAUTT
	EP300-homo-935 (siEP300-1)	GCAAUGGACAAGGGAUAAUTT
	EP300-homo-2103 (siEP300-2)	GUGGCACGAAGAUAUUACUTT
	Nagetive control (NC)	UUCUCCGAACGUGUCACGUTT
	siRNA targeting p300 (ON-TARGETplus SMARTpool #L-003486-00-0005, Dharmacon, Lafayette, CO). An alternative sequence of siRNA targeting p300 (Invitrogen, St Louis, MO: Stealth RNAi-P300HSS103259 sense 5′-GGAUUCGUCUGUGAUGGCUGUUUAA-3′, antisense- 5′-UUAAACAGCCAUCACAGACGAAUCC-3′)
	Ono H, Basson MD, Ito H. P300 inhibition enhances gemcitabine-induced apoptosis of pancreatic cancer. Oncotarget. 2016 Aug 9;7(32):51301-51310. doi: 10.18632/oncotarget.10117. PMID: 27322077
	The p300 target siRNA sequence was 5′-GCAGCUCAACCAUCCACUATT -3’.
	Li Y, Zhong H, Wu M, Tan B, Zhao L, Yi Q, Xu X, Pan H, Bi Y, Yang K. Decline of p300 contributes to cell senescence and growth inhibition of hUC-MSCs through p53/p21 signaling pathway. Biochem Biophys Res Commun. 2019 Jul 12;515(1):24-30. PMID: 31122700.
	p300 (AATTGGGACTAACCAATGGTG, nucleotides 155 to 175)
	Hosoda H, Kato K, Asano H, Ito M, Kato H, Iwamoto T, Suzuki A, Masushige S, Kida S. CBP/p300 is a cell type-specific modulator of CLOCK/BMAL1-mediated transcription. Mol Brain. 2009 Nov 19;2:34. PMID: 19922678
